# Supplementary material for: Multidrug-Resistant Helicobacter pylori Strains: A Five-Year Surveillance Study and Its Genome Characteristics
Source: Antibiotics (Basel). 2022 Oct 11;11(10):1391. doi: 10.3390/antibiotics11101391 (PMC9598532; doi:10.3390/antibiotics11101391)
Supplement: Supplementary file 1 [file antibiotics-11-01391-s001.zip]

Archive with 1 entries (1 files):
- antibiotics-1956875-supplementary.pdf
